# Supplementary material for: Divergent acute versus prolonged pharmacological GLP-1R responses in adult β cell–specific β-arrestin 2 knockout mice
Source: Sci Adv. 2023 May 3;9(18):eadf7737. doi: 10.1126/sciadv.adf7737 (PMC10156113; doi:10.1126/sciadv.adf7737)
Supplement: Supplementary file 3 — Movie S1 [file sciadv.adf7737_movie_s1.zip]

Archive with 1 entries (1 files):
- adf7737_Movie_S1.avi
